# Supplementary material for: Airborne PM10 Decreases Ku80 Expression and Ku70–Ku80 Heterodimer Levels of the Non-Homologous End Joining Repair Pathway in Lung Epithelial Cells
Source: Int J Mol Sci. 2025 Sep 13;26(18):8936. doi: 10.3390/ijms26188936 (PMC12469928; doi:10.3390/ijms26188936)
Supplement: Supplementary file 1 [file ijms-26-08936-s001.zip]

Archive with 1 entries (1 files):
- ijms-3779127-supplementary.pdf
